# Supplementary material for: Protocol to dissociate, process, and analyze the human lung tissue using single-cell RNA-seq
Source: STAR Protoc. 2022 Oct 21;3(4):101776. doi: 10.1016/j.xpro.2022.101776 (PMC9597186; doi:10.1016/j.xpro.2022.101776)
Supplement: Methods S1. Manual for using ChromiumTM instrument and reagent kit, related to steps 55–59 [file mmc1.zip]

Archive with 2 entries (2 files):
- Chromium manual.pdf
- __MACOSX/._Chromium manual.pdf
