# Supplementary material for: Protocol to dissociate, process, and analyze the human lung tissue using single-cell RNA-seq
Source: STAR Protoc. 2022 Oct 21;3(4):101776. doi: 10.1016/j.xpro.2022.101776 (PMC9597186; doi:10.1016/j.xpro.2022.101776)
Supplement: Table S1. List of marker gene sets per cell type, related to step 83 [file mmc2.xlsx]

## Sheet: Marker genes
Cell type	Resource	Marker genes
AE2	Laughney, et al. Nature Medicine, 2020.	EXOSC7	ST20-MTHFS	MTHFS	SCGB1C1	SCGB1C2	PPP1R9A	SLC39A8	WDR91	UNC13B	PI4K2B	FABP5	PRPS2	FABP12	ZDHHC3	PER3	PON1	ANAPC4	CCZ1	TRPV6	DSG2	TXNRD2	AVPI1	SLC34A2	STARD3NL	ANK3	RBM47	HDC	RILP	ORMDL1	EMB	ZNF385B	PON3	TMEM171	TMEM41B	RAB9A	CA8	RNASE4	FGF9	BSPRY	SFTA2	CEBPA	YAE1	WDR31	HPN	SERPINF1	TMEM135	CCDC88C	SCD
AE1	Laughney, et al. Nature Medicine, 2020.	SERPINB6	WNK1	SEMA3A	GRAMD2A	TNS1	CYSTM1	PDPN	TRIM16L	SLC39A8	AGER	HMGN1	SAMD9L	PDLIM2	ZDHHC3	DSP	WWP1	CHMP5	RASSF7	CNN2	TAX1BP3	ARID3B	TPM1	PHYH	PLEKHB2	PGAP2	PRKCZ	ZNF266	H2AFV	ITGB6	PPP1R3B	PIAS1	RHOA	RNF181	VAMP8	TMBIM1	LIMS2	ARHGEF28	CTNND2	PSMD8	LIMCH1	SAMHD1	FXYD3	ANO1	TMEM37	ZDHHC20	MYO1C	NRP2	SUN1
Ciliated	Laughney, et al. Nature Medicine, 2020.	IFT88	DYNLT1	ASNSD1	CCDC173	ABHD6	SYK	RHBDD2	NUDT11	RMDN1	C20orf96	CCDC34	LRGUK	RSPH3	EFHC1	CFAP36	ACYP1	CHKA	C7orf50	DNAJC15	CAPSL	CETN2	CLUAP1	C16orf90	ZC2HC1C	SPEF2	PIM2	C11orf74	ARVCF	BRPF1	MALSU1	ENKUR	TCIRG1	NME5	C17orf97	LRRC74B	NADK2	RSPH9	HSPH1	CATIP	KIAA2012	GLB1L2	UGT8	LZTFL1	ENOX2	POLE3	WDR19	RSPH1	TCEA3
Club	Laughney, et al. Nature Medicine, 2020.	CLDN8	STARD10	ATP11A	MOSPD3	RARB	RALA	POR	ZFAND1	GSTK1	ALDH1A1	GSTA5	CMTM8	USP5	GLT8D1	MBOAT1	WFDC2	ASPH	ACE2	C16orf89	RNF186	SLC38A1	MIA-RAB4B	MIA	PGLYRP1	CCKAR	CYP2F1	MGAT3	SCGB3A2	UPK3A	BSG	PREP	CES1	RASSF9	LRRC26	SERTAD3	ADAM28	EPCAM	ZMPSTE24	PDRG1	AIG1	KIAA1324	NUPR1	SFN	TM2D3	LYPD2	CAB39	BEX1	TF
Neuroendocrine	Laughney, et al. Nature Medicine, 2020.	DDC	CALCA	PPIG	DYNLRB1	CGA	ASCL1	ASH1L
Basal	Laughney, et al. Nature Medicine, 2020.	SHF	BCL11A	HIP1	SLC6A8	SOX6	CHL1	NIPA1	TNS1	CCNJL	NFATC2	MAN2A2	PLCXD1	ARHGAP25	PCDH18	TGIF2	EVC2	DSC2	ORAI2	AMPH	BNC1	NANOGP8	CAMTA1	NRXN1	EGFR	MCM3	DUSP7	CAPG	SESN1	MYO5A	CSF2RA	FLRT3	PCOLCE	NFATC4	KLHDC8B	PDK4	ACTA2	RAB38	ENPP1	DST	FERMT3	MREG	LOXL4	SH3GL3	CYP3A5	CYP3A7-CYP3A51P	CYP3A7	CYP3A4	LTBP4
AEP	Laughney, et al. Nature Medicine, 2020.	DUOXA1	DUOX1	TANC1	NFIX	SLC39A8	PPP1R9A	SGPP2	TMEM97	PDPN	FLRT3	GATA6	PRKCZ	CRTAC1	C3	PON3	PON2	DSG2	LRP5L	SLC46A2	SLC34A2	SQLE	BMP2	FXYD3	KCNS3	SFTA2	ESRP1	TBCEL	ARSJ	PKP3	TECTA	NR1D1	LRP5	LIMCH1	CTTN	NPNT	GPRIN2	ITGB6	LPCAT1	HOPX	SPNS2	PEBP4	FOLR1	PPA1	ST3GAL5	EPHA1	ALS2CL	ADAMTS1	MFSD2A
Mucinous	Laughney, et al. Nature Medicine, 2020.	TFF1	TFF3	MUC6	AGR2	MUC16	MUC5B	MUC4	MUC20	MUC15	MUC1	GCNT3	MUC13	PARM1	FOXQ1
Basal	Montoro, et al. Nature, 2018.	PCOLCE	DUSP1	EPAS1	FXYD3	RPS2	AQP3	OAT	HSPB1	TACSTD2	RPS4X	FAM107B	ADH7	HSPA1A	HSPA1B	IGFBP7	S100A16	HPGD	RPS5	RPL4	SORD	SGK1	ID1	S100A14	ICAM1	COTL1	GSTM1	UPK1B	ABI3BP	F3	SFN	KRT5	DCN	SDC1	RPS18	PHLDA3	EMP1	JUNB	SH3BGRL3	DAPL1	ZNF296	SAT1	KRT15	PERP	KRT17	CRLF1	RPL13	RPS8
Club	Montoro, et al. Nature, 2018.	PON1	BPIFA1	GABRP	GSTO1	ALOX15	SFTPA2	SFTPA1	HP	HPR	TST	CHAD	SCGB3A2	MGAT3	FFAR4	LYPD2	SFTPD	SCGB1A1	MGST1	WFDC1	SELENBP1
Ciliated	Montoro, et al. Nature, 2018.	SLC23A2	IFT88	RFK	JAM3	DUSP18	PLTP	CDKL4	ABHD3	EZR	TIMP4	C20ORF96	FAM216B	EFHC1	CCDC81	ENO4	TCP11	DNAJC15	SPEF2	SIRT3	C17ORF97	HDC	FHAD1	ENKUR	CAPSL	NME5	ALDH3B1	PTTG1	IFT43	KIAA2012	C22ORF23	ERICH2	HSPH1	GTSF1L	FAM166B	ACOX2	AKR1B10	ODC1	TTC12	IFITM2	IFITM1	IFITM3	MRPS17	C21ORF58	BPHL	CALML4	CTXN1	RSPH9	RSPH1
Tuft	Montoro, et al. Nature, 2018.	FYB1	ALOX5	ETV1	PTPN18	ALOX5AP	PLK2	BPGM	VAV1	ATP2A3	CALM2	C11ORF53	BMX	FXYD6	PLAC8	MCTP1	PDE2A	SOX9	ZNF428	SH2D7	KRT18	PTPN6	H2AFJ	RGS2	LY6G6F	SH3BGRL	HCK	CHN2	PIK3CG	GNAT3	POU2F3	RGS13	INPP5D	CD300LF	TMEM245	CD47	TSPAN6	ITGB7	SPIB	GNG13	ETHE1	LRMP	REEP5	GNB3	TRPM5	PIK3R5	CCDC28B	ESPN	ANXA4
Neuroendocrine	Montoro, et al. Nature, 2018.	TMEM158	CPLX2	CIB3	SCG2	SCG5	MEIS2	CHGB	PKIB	SYT7	MTHFD2	UCHL1	PCSK1	BEX1	TCERG1L	DDC	IGFBP5	RBP4	CHGA	CALCA	DNAJC12	PTP4A3	CXCL13	LRP11	BEX2	NGF	LY6H	CD9	SNAP25	ASCL1	SNCA	GUK1	CACNA2D1
Ionocyte	Montoro, et al. Nature, 2018.	GNAS	ATP6V0D2	FOXI1	RASD1	ASGR1	ATP6V1E1	CD81	MOXD1	RBPMS	IQGAP1	TFCP2L1	CFTR	ASCL3	SLC12A2	P2RY14	PARM1	STAP1
AE1	Travaglini, et al. Nature, 2020.	MYRF	ATF3	ZBED2	ID3	ATOH8
AE2	Travaglini, et al. Nature, 2020.	ETV5
Neuroendocrine	Travaglini, et al. Nature, 2020.	MEIS2	MYEF2	ASCL1	HES6	TFEB	ID4	TCF4	PITX1	OTP	HOXB2	PROX1	BCL11A
Mucinous	Travaglini, et al. Nature, 2020.	GRHL1	TCF7L2	SIX1	ZNF584	TULP3	PRDM16	ZNF205	ZSCAN25	TCF7L1	CREB3L1	TFCP2L1	ZNF618
Basal	Travaglini, et al. Nature, 2020.	NFIB
Ciliated	Travaglini, et al. Nature, 2020.	SIX1	HES4	FOXJ1	CERS4	RFX2	RFX3	TP73	ZNF440	ZNF664	ZSCAN18	NFIB
Club	Travaglini, et al. Nature, 2020.	RUNX1	SIX1	NFIB
Hepatocyte	Aizarini, et al. Nature, 2019.	TF	CYP3A4	CYP2E1	APOB	ASGR1	PCK1	HP	ASS1	APOE	HNF4A	ALB
Macrophage	Azizi, et al. Cell, 2018. Laughney, et al. Nature Medicine, 2020. Zillionis, et al. Immunity, 2019.	HLA-DRA	MARCO	CD163	CD200R1	HLA-DRB5	SOCS3	CCR1	MSR1	TLR1	CSF1R	TLR4	TGM2	CD86	MRC1	HLA-DRB3	TNFRSF6B	TLR8	CD14	IDO1	CD68	VEGF	LY75	HLA-DRB4	HLA-DRB1	IL1R1	TLR2	CD80	SOCS1	FCGR1A	NOS2	CXCL10	IL1R2
Monocyte	Azizi, et al. Cell, 2018. Laughney, et al. Nature Medicine, 2020. Zillionis, et al. Immunity, 2019.	G0S2	GNLY	ASAH1	LIPA	NEAT1	CXCR1	IL2RB	FGFBP2	CXCR2	PRF1	S100A8	GZMA	CD14	S100A9	AL137655	NAMPT	CSF3R	FCN1	TSPAN14	ITGAM	LAIR2	CTSW	VCAN	APOBEC3A
DC	Azizi, et al. Cell, 2018. Laughney, et al. Nature Medicine, 2020. Zillionis, et al. Immunity, 2019.	NRP1	CD1C	PPP1R14A	AIF1	ITM2C	ADAM8	CLEC10A	CD1D	FCGR2B	TMEM176B	SERPINF1	CAMK2D	CLEC4F	LILRB2	CLEC9A	S100A8	LOC200772	CD22	GZMB	SIGLEC6	IDO1	S100A9	FCGR3A	RNASE2	CADM1	C1ORF54	AXL	SERPINA1	CLEC4C	XCR1	IGJ	AK128525	TCF4	LST1	SIGLEC1	VCAN	FCER1A	CD5
Mast	Azizi, et al. Cell, 2018. Laughney, et al. Nature Medicine, 2020. Zillionis, et al. Immunity, 2019.	ENPP3	KIT	CMA1	MS4A2	TPSAB1	TPSB2
NK	Azizi, et al. Cell, 2018. Laughney, et al. Nature Medicine, 2020. Zillionis, et al. Immunity, 2019.	NCAM1	NCR1	NKG7	KLRC1	KLRC2	KLRD1	KLRK1	KLRC3	KLRC4	GNLY
Neutrophil	Azizi, et al. Cell, 2018. Laughney, et al. Nature Medicine, 2020. Zillionis, et al. Immunity, 2019.	ITGAX	ANPEP	FUT4	CSF3R	FCGR3A	CD33	SELL	CD63	CEACAM1	CEACAM3	CEACAM6	CEACAM8	CD68	THBD	MPO	DEFA1	DEFB1	DEFB2	DEFB3	LYZ	CD24	TLR1	TLR4	CD69	PRV1 S100A8 S100A9 ADGRG3 IL1R2 MXD1
Erythrocyte	Azizi, et al. Cell, 2018. Laughney, et al. Nature Medicine, 2020. Zillionis, et al. Immunity, 2019.	HBA1	HBA2	HBB	HBD	HBM	HBG1	HBG2	ALAS2	BLBRB	GYPA	GYPB	GYPC RHD
B cell	Azizi, et al. Cell, 2018. Laughney, et al. Nature Medicine, 2020. Zillionis, et al. Immunity, 2019.	CD19	MS4A1	CD79A
Plasma cell	Azizi, et al. Cell, 2018. Laughney, et al. Nature Medicine, 2020. Zillionis, et al. Immunity, 2019.	CD79A	SDC1	MZB1	CD27
T cell	Azizi, et al. Cell, 2018. Laughney, et al. Nature Medicine, 2020. Zillionis, et al. Immunity, 2019.	LAG3	CTLA4	IL22	IL21R	IL6R	CD28	CCL15	IZUMO1R	IL2RA	CD3E	IL25	STAT3	IRF4	STAT4	RORA	IL17D	NT5E	CD4	CD8B	PRF1	IL17RE	CD40LG	SPI1	IL2	IL17F	LGALS1	TGFB2	IL17C	IFNA1	IL12B	CCR2	TGFB3	IL18R1	IL4	CCR4	SELL	CD70	TRGC2	SLAMF1	IL5	KLRK1	LY9	TNFA	GATA3	TRGC1	CD84	ENTPD1	CCR5
NKT	Azizi, et al. Cell, 2018. Laughney, et al. Nature Medicine, 2020. Zillionis, et al. Immunity, 2019.	GNLY	PFN1	GZMA	GZMB	GZMM	GZMH	CD2	CD3E
cDC	Azizi, et al. Cell, 2018. Laughney, et al. Nature Medicine, 2020. Zillionis, et al. Immunity, 2019.	CD1C	CD8A	ITGAM	ITGAX	ITGAE	LY75	HLA-DRB1	HLA-DRA	HLA-DRB4	HLA-DRB3	HLA-DRB5	CD40	CD80	CD83	CCR7
pDC	Azizi, et al. Cell, 2018. Laughney, et al. Nature Medicine, 2020. Zillionis, et al. Immunity, 2019.	CLEC4C	NRP1	IL3RA	LILRA4	TLR7	TLR9
CD8+ T-cells	van der Leun, et al. Nature Revews, 2020.	CCL4	CST7	GZMA	GZMH
CD8+ T exhaustion	van der Leun, et al. Nature Revews, 2020.	CTLA4	LAG3	PTMS	PDCD1	TIGIT
CD8+ T memory-like	van der Leun, et al. Nature Revews, 2020.	CD44	GZMK	IL7R	CD69	CD27
CD8+ T effector-like	van der Leun, et al. Nature Revews, 2020.	CTSW	PRF1	GZMB	FGFBP2	FCGR3A	TRGC2	GNLY
Tgd	van der Leun, et al. Nature Revews, 2020.	TYROBP	FCER1G	CMC1	KLRD1	KLRG1	KLRF1	TRDC
IPF Monocyte	Adams, et al. Science Advances, 2020.	S100A12	S100A9	S100A8	VCAN	FCN1
IPF Profibrotic Mφ	Adams, et al. Science Advances, 2020.	LIPA	LPL	FDX1	SPP1	SPARC	MATK	GPC4	PALLD	CHI3L1	CHIT1	CTSK	MMP9	MMP7	CSF1	FCMR	TIMP3	COL22A1	SIGLEC15	CCL22
IPF associated Mφ	Adams, et al. Science Advances, 2020.	CD99	FN1	ANXA1	S100A6	S100A11	KLF6	POLR2L	HLA-DRA	RPL35	LPL	SCGB1A1	B2M	TSC22D3	FTL	RPL15	S100A10	MARCO	CD9	SPP1	CD74	CCL18	RPS17	RPL18A	CPM	RPL32	RPS15A	GPX1	RPS3A	ENSG00000273269	PPDPF	EMP3	CFL1	ANXA2	RPS8	GABARAP	RPL7P9	ACTB	APOC1	NME1-NME2	RPS12	CBLB	RPS2	MIR1244-2	FKBP5	RPS24	FDX1	YBX1	ELOB
[truncated: 351 more columns]
